# Supplementary material for: Virulence and Antibiotic Resistance of aEPEC/STEC Escherichia coli Pathotypes with Serotype Links to Shigella boydii 16 Isolated from Irrigation Water
Source: Pathogens. 2025 Jun 1;14(6):549. doi: 10.3390/pathogens14060549 (PMC12195767; doi:10.3390/pathogens14060549)
Supplement: Supplementary file 1 [file pathogens-14-00549-s001.zip]

Archive with 1 entries (1 files):
- pathogens-3607328-supplementary.pdf
